# Supplementary material for: Bichloride-based ionic liquids for the merged storage, processing, and electrolysis of hydrogen chloride
Source: Sci Adv. 2024 Apr 3;10(14):eadn5353. doi: 10.1126/sciadv.adn5353 (PMC10990271; doi:10.1126/sciadv.adn5353)
Supplement: Supplementary file 2 — Movie S1 [file sciadv.adn5353_movie_s1.zip]

Archive with 1 entries (1 files):
- adn5353_Movie_S1.mp4
